# Supplementary material for: Low Branched Chain Amino Acids and Tyrosine in Thai Patients with Type 2 Diabetes Mellitus Treated with Metformin and Metformin-Sulfonylurea Combination Therapies
Source: J Clin Med. 2021 Nov 20;10(22):5424. doi: 10.3390/jcm10225424 (PMC8621185; doi:10.3390/jcm10225424)
Supplement: Supplementary file 1 [file jcm-10-05424-s001.zip]

Archive with 3 entries (3 files):
- Supplementary Data S1 - Power Calculation.pdf
- Supplementary Figure S1 - Study Flow Chart.pdf
- Supplementary Table S1 - Amino Acid Correlations.pdf
